# Supplementary material for: Management of BRCA Tumour Testing in an Integrated Molecular Tumour Board Multidisciplinary Model
Source: Front Oncol. 2022 Apr 8;12:857515. doi: 10.3389/fonc.2022.857515 (PMC9026437; doi:10.3389/fonc.2022.857515)
Supplement: Supplementary file 2 [file Table_1.xlsx]

## Sheet: Foglio1
n.	Proband (one affected individual)
1	BC < 36 yrs
2	BC + OC (*) any age
3	male BC only if limited family structure (^)
4	OC (*) < 50 yrs OR <55 yrs if limited family structure (^)
5	BBC < 50 yrs OR < 55 yrs if first BC <40 yrs
6	TNBC < 42 yrs OR < 45 yrs if limited family structure (^)
n.	2 Relatives (**)
7	BC < 50 yrs	+	BC < 50 yrs OR
8			BBC <60 yrs OR
9			OC (*) any age OR
10			TNBC <55 yrs OR
11			male BC
12	BBC any age	+	male BC
13	OC (*) any age	+	OC (*) any age OR
14			male BC OR
15			BBC any age
n.	3 Relatives (**)
16	BC <55 yrs	+	BC <55 yrs	+	BC <55 yrs OR
17					BBC <60 yrs OR
18					TNBC <60 yrs
19	BC any age	+	BC any age	+	OC (*) any age
20	BC <70 yrs	+	BC <70 yrs	+	male BC
21(§)	OC (*) any age	+	BC any age	+	OC (*) any age
n.	≥4 Relatives (**)
22	BC <70 yrs
Supplementary Table 1. Empirical criteria for germline testing used at our Institution. Age thresholds in years (yrs) are indicated for each criterion; BC, breast cancer; OC, ovarian cancer; BBC, bilateral breast cancer; TNBC, triple negative breast cancer. (^) limited family structure is defined by less than two 1st/2nd degree female relatives aged ≥45 yrs in the same side of the family (*) ovar…
