# Supplementary material for: Management of BRCA Tumour Testing in an Integrated Molecular Tumour Board Multidisciplinary Model
Source: Front Oncol. 2022 Apr 8;12:857515. doi: 10.3389/fonc.2022.857515 (PMC9026437; doi:10.3389/fonc.2022.857515)
Supplement: Supplementary file 3 [file Table_2.xlsx]

## Sheet: BRCA PVs
Gene	cDNA	Protein	Platform	Tumour Type	Tumour allele frequency	PV identified in germline DNA	Germline testing prior to / independent from tumour testing
BRCA2	c.4889C>G	p.(Ser1630*)	Oncomine BRCA	OC	0.52	NA	-
BRCA2	c.7618-2A>G	p.(Leu2540Glnfs*11)	Oncomine BRCA	OC	0.89	yes	N
BRCA2	c.7556_7574del	p.(Pro2519Glnfs*3)	Oncomine BRCA	OC	0.5	no	N
BRCA2	c.8853delC	p.(Met2952Trpfs*24)	Oncomine BRCA	OC	0.52	NA	-
BRCA2	c.5404C>T	p.(Gln1802*)	Oncomine BRCA	OC	0.19	no	N
BRCA2	NA	p.(Ser1099*)	Foundation Medicine	Lung cancer	NA	no	N
BRCA2	c.8878C>T	p.(Gln2960*)	Foundation Medicine	BC	NA	yes	Y
BRCA2	c.9770_9773del	p.(Lys3257Argfs*17)	Foundation Medicine	Pancreatic/Biliary cancer	NA	NA	-
BRCA1	c.4183C>T	p.(Gln1395*)	Oncomine BRCA	OC	0.76	NA	-
BRCA1	NA	p.(Gly1348*)	Foundation Medicine	BC	NA	NA	-
BRCA2	c.8755-1G>A	p.(Gly2919Leufs*3; p.Gly2919Lysfs*26)	Oncomine BRCA	OC	0.67	yes	N
BRCA2	NA	p.(Lys1861*)	Foundation Medicine	GI	NA	NA	-
BRCA2	c.6082_6086del	p.(Glu2028Lysfs*19)	Oncomine BRCA	OC	0.59	yes	N
BRCA2	c.9147C>G	p.(Tyr3049*)	Oncomine BRCA	OC	0.07	no	N
BRCA2	NA	intron 18 rearrangement	Foundation Medicine	Pancreatic/Biliary cancer	NA	NA	-
BRCA2	c.6591_6592del	p.(Glu2198Asnfs*4)	Oncomine BRCA	OC	0.86	yes	N
BRCA1	c.3257T>G	p.(Leu1086*)	Oncomine BRCA	OC	0.75	yes	N
BRCA2	NA	p.(His2417fs*3)	Foundation Medicine	Prostate cancer	NA	yes	N
BRCA2	c.5682C>G	p.(Tyr1894*)	Oncomine BRCA	OC	0.69	yes	N
BRCA1	c.3748G>T	p.(Glu1250*)	Oncomine BRCA	OC	0.78	yes	N
BRCA1	c.4225C>T	p.(Gln1409*)	Oncomine BRCA	OC	0.61	no	N
BRCA2	NA	p.(Asn2208fs*14)	Foundation Medicine	Prostate cancer	NA	no	N
BRCA2	c.7180A>T	p.(Arg2394*)	Oncomine BRCA	OC	0.49	NA	-
BRCA2	c.7180A>T	p.(Arg2394*)	Oncomine BRCA	OC	0.63	NA	-
BRCA1	c.2727_2730delTCAA	p.(Asn909Lysfs*90)	Oncomine BRCA	OC	0.94	yes	N
BRCA2	NA	p.(Trp993*)	Foundation Medicine	Pancreatic/Biliary cancer	NA	yes	Y
BRCA1	NA	p.(Val1234fs*8)	Foundation Medicine	BC	NA	NA	-
BRCA1	c.4964_4982del	p.(Ser1676Tyrfs*16)	Oncomine BRCA	OC	0.39	yes	N
BRCA1	c.3770_3771delAG	p.(Glu1257Glyfs*9)	Oncomine BRCA	OC	0.13	no	N
BRCA2	NA	p.(Val2151fs*17)	Foundation Medicine	Pancreatic/Biliary cancer	NA	no	N
BRCA1	c.5059_5061GTT	p.(Val1688del)	Oncomine BRCA	OC	0.69	yes	N
BRCA2	c.6405_6409del	p.(Asn2135Lysfs*3)	Oncomine BRCA	Pancreatic/Biliary cancer	0.45	yes	N
BRCA2	c.1842dupT	p.(Asn615*)	Oncomine BRCA	OC	0.4	yes	N
BRCA1	c.3770_3771delAG	p.(Glu1257Glyfs*9)	Oncomine BRCA	OC	0.96	NA	-
BRCA2	c.8487+1G>A	p.(?)	Foundation Medicine	GI	NA	yes	Y
BRCA2	NA	p.(Leu1334_Asn1742del)^	Foundation Medicine	OC	NA	no	Y
BRCA2	NA	p.(Thr256fs*19)	Foundation Medicine	BC	NA	NA	-
BRCA2	NA	p.(Tyr1757fs*5)	Foundation Medicine	Sarcoma	NA	NA	-
BRCA2	c.6486_6489del	p.(Lys2162Asnfs*5)	Oncomine BRCA	Pancreatic/Biliary cancer	0.16	no	N
BRCA2	c.1813delA	p.(Ile605Tyrfs*9)°	Oncomine BRCA	OC	NA°	yes	Y
BRCA2	NA	p.(Asn986fs*2)	Foundation Medicine	GI	NA	no	N
BRCA1	c.1380dupA	p.(Phe461Ilefs*19)	Oncomine BRCA	OC	0.61	yes	N
BRCA1	c.5266dupC	p.(Gln1756Profs*74)	Oncomine BRCA	OC	0.7	yes	N
BRCA2	c.5130_5133del	p.(Tyr1710*)	Oncomine BRCA	OC	0.79	yes	N
BRCA1	NA	p.(Asn363fs*11)	Foundation Medicine	OC	NA	yes	Y
BRCA1	NA	p.(Gln139*)	Foundation Medicine	GI	NA	NA	-
BRCA2	c.8878C>T	p.(Gln2960*)	Oncomine BRCA	Lung cancer	0.5	NA	-
BRCA2	NA	p.(Val1532fs*2)	Foundation Medicine	Bladder cancer	NA	yes	N
BRCA1	NA	p.(Arg1085fs*8)	Foundation Medicine	OC	NA	NA	-
BRCA1	c.68_69del	p.(Glu23Valfs*17)	Oncomine BRCA	OC	0.91	yes	N
BRCA2	NA	p.(Ile605fs*11)	Foundation Medicine	GI	NA	NA	-
BRCA2	NA	p.(Val1283fs*2)	Foundation Medicine	GI	NA	yes	N
BRCA1	NA	p.(Ile986fs*14)	Foundation Medicine	GI	NA	NA	-
BRCA2	NA	large deletion	Foundation Medicine	Sarcoma	NA	NA	-
BRCA1	NA	p.(Glu908*)	Foundation Medicine	OC	NA	yes	Y
BRCA1	c.2410C>T	p.(Gln804*)	Oncomine BRCA	OC	0.33	no	N
Supplementary Table 2. List of BRCA1/BRCA2 pathogenic/likely pathogenic variants (PVs) identified at tumour sequencing. OC, Ovarian Cancer; BC, Breast Cancer; GI, Gastrointestinal cancer; NA, not available ^reverse mutation; °germline identification/homopolymeric region.
